# Supplementary material for: Capturing Information About Multiple Sclerosis Comorbidity Using Clinical Interviews and Administrative Records: Do the Data Sources Agree?
Source: Healthcare (Basel). 2025 May 28;13(11):1281. doi: 10.3390/healthcare13111281 (PMC12154387; doi:10.3390/healthcare13111281)
Supplement: Supplementary file 1 [file healthcare-13-01281-s001.zip]

Archive with 1 entries (1 files):
- healthcare-3551296-supplementary.pdf
